# Supplementary material for: Transversus abdominis plane block with different bupivacaine concentrations in children undergoing unilateral inguinal hernia repair: a single-blind randomized clinical trial
Source: BMC Anesthesiol. 2022 Nov 21;22:355. doi: 10.1186/s12871-022-01907-y (PMC9677701; doi:10.1186/s12871-022-01907-y)
Supplement: Supplementary file 1 — Additional file 1. [file 12871_2022_1907_MOESM1_ESM.xlsx]

## Sheet: Sheet1
Group	ID	Age	Weight	Height	Sex	Hospital Stay	FLACC 15	FLACC 30	FLACC 45	FLACC 1	FLACC 2	FLACC 6	FLACC 24	Duration of Operation	Duration of Anesthesia	Rescue Anelgesia Req	Toal Anelgesic Req
1	1	3.5	19	115	1	24	4	0	0	0	0	0	0	25	40	1	19
1	2	1.5	11	80	1	24	0	0	0	0	0	0	0	50	65	0
1	3	6	21	120	2	6	7	6	1	0	0	0	0	40	55	1	21
1	4	5	18	140	1	24	2	1	1	0	0	0	0	60	65	1	18
1	5	8	25	142	1	24	0	0	0	0	0	0	0	25	30	0
1	6	7	26	138	1	24	0	1	0	0	0	0	0	55	65	0
1	7	8	33	148	1	23	7	3	3	2	0	0	0	35	40	1	40
1	8	5	17	93	1	24	4	6	5	6	1	4	0	55	70	1	20
1	9	8	55	153	1	16	6	5	4	3	1	0	1	25	40	0
1	10	6	29	121	1	4	1	1	0	0	0	0	0	45	55	1	29
1	11	4	17	115	2	20	1	1	1	6	1	0	1	30	35	1	17
1	12	5.5	20	135	1	20	0	0	0	0	0	0	0	30	40	0
1	13	4	20	120	1	10	7	4	2	4	0	0	0	45	50	1	20
1	14	7.5	36	140	1	18	0	0	0	0	0	0	0	35	40	0
1	15	2	13	88	1	6	6	0	0	0	0	1	0	35	45	1	13
1	16	8	36	133	1	8	0	0	0	4	0	0	0	25	35	1	55
1	17	2	13	65	1	8	3	3	5	0	0	0	0	45	50	0
1	18	1	15	70	1	6	5	4	2	2	1	0	0	45	65	1	15
1	19	6	23	130	1	6	3	1	0	0	0	0	0	35	45	0
1	20	1	8	74	1	24	0	5	3	3	1	0	0	55	60	1	9
1	21	4	21	122	1	4	0	1	0	0	0	0	0	50	65	0
1	22	7	30	141	2	16	2	3	0	0	0	0	0	35	45	1	30
1	23	7	25	135	1	4	4	2	2	2	0	0	0	40	50	1	50
1	24	2	12	73	1	24	0	4	0	0	0	0	0	35	60	0
1	25	2	15	75	1	24	6	4	4	2	1	0	0	45	50	1	15
1	26	7	27	145	1	24	7	3	0	0	0	0	0	30	45	0
1	27	2	9	117	1	4	0	0	0	0	0	0	0	35	60	0
1	28	5	21	126	1	24	2	0	1	1	0	0	2	25	40	0
1	29	1	9	70	1	24	0	0	0	0	0	0	0	35	55	0
1	30	1.5	10	80	2	4	0	0	0	0	0	0	0	20	25	0
30		4.58333	21.1333	113.467	86.6667	15.7	2	1	0	0	0	0	0	38.1667	49.5	50	20
		2.44296	9.99578	27.9365	13.3333	8.43465	0	0	0	0	0	0	0	10.5264	11.644		9
		2.48472	10.1667	28.4141		8.57884	7	6	5	6	1	4	2	10.7064	11.8431		55
Group	ID	Age	Weight	Height	Sex	Hospital Stay	FLACC 15	FLACC 30	FLACC 45	FLACC 1	FLACC 2	FLACC 6	FLACC 24	Duration of Operation	Duration of Anesthesia	Rescue Anelgesia Req	Toal Anelgesic Req
2	31	1.5	11	65	1	6	0	0	0	0	0	0	0	25	35	0
2	32	2.5	11	67	1	6	0	0	0	4	3	1	0	25	30	0
2	33	4	25	115	1	24	6	6	5	2	2	2	0	20	25	0
2	34	6	26	126	1	14	0	2	3	2	1	1	0	40	50	0
2	35	4.5	15	75	1	24	0	0	0	0	0	0	0	45	55	0
2	36	2	14	70	1	16	4	4	0	0	0	0	0	30	45	0
2	37	8	30	145	2	24	1	0	0	0	0	1	0	55	70	0
2	38	7	20	125	1	24	5	3	0	0	0	0	0	30	45	0
2	39	2	10	70	1	24	0	0	0	0	0	3	0	50	65	0
2	40	2	10	67	1	24	4	3	2	0	0	0	0	25	30	1	17
2	41	5	20	95	1	24	4	6	5	4	3	2	0	45	60	0
2	42	4	14	90	1	9	6	7	3	2	0	0	0	20	25	0
2	43	2	10	70	2	8	3	6	3	2	0	0	0	45	65	1	17
2	44	4	15	110	1	8	0	0	0	0	0	0	0	35	40	1	20
2	45	7	22	145	1	10	5	2	0	0	0	0	0	35	45	1	25
2	46	3	14	65	1	6	3	1	0	0	0	0	0	30	35	1	15
2	47	3	9	74	2	6	3	0	0	0	0	0	0	25	30	1	9
2	48	3	10	80	2	5	4	2	0	0	0	0	0	30	35	0
2	49	4	15	118	1	8	0	2	0	0	0	0	0	40	45	1	15
2	50	1.2	11	67	1	6	0	0	0	0	0	0	0	45	50	0
2	51	8	25	157	2	7	0	0	0	0	0	0	0	45	60	1	25
2	52	7	19	130	1	24	1	3	1	0	0	0	0	40	55	1	25
2	53	4	17	86	1	6	0	4	2	0	0	0	0	35	45	0
2	54	2	10	70	1	8	4	3	3	2	0	0	0	20	40	0
2	55	2	11	68	1	6	0	0	0	0	0	3	0	35	40	0
2	56	7	20	125	1	6	5	3	0	0	0	0	0	35	45	0
2	57	8	30	145	2	24	0	0	0	0	0	0	0	35	40	1	30
2	58	2	14	79	1	8	4	4	0	0	0	0	1	25	30	1	15
2	59	5	15	116	1	6	0	0	0	0	0	0	0	25	35	1	15
2	60	8	26	136	1	7	0	2	1	0	0	0	1	45	50	0
2	61	6	25	116	1	8	6	6	5	2	2	2	0	25	25	0
2	62	3	11	70	1	8	0	0	0	0	0	0	1	50	55	0
2	63	2	10	73	2	5	0	0	1	0	1	0	0	20	26	0
2	64	2	11	77	1	2	0	1	0	0	0	0	0	30	35	0
34		4.16765	16.3529	96.6765	79.4118	11.7941	1	2	0	0	0	0	0	35	44.0333	35.2941	17
		2.20717	6.32401	29.3024	20.5882	7.69178	0	0	0	0	0	0	0	9.66092	12.2922		9
		2.24036	6.41911	29.7431		7.80745	6	7	5	4	3	3	1	9.82607	12.5024		30
